# Supplementary material for: The effect of a standardized verbal encouragement protocol on peak oxygen uptake during incremental treadmill testing in healthy individuals: A randomized cross‐over trial
Source: Eur J Sport Sci. 2024 Jan 30;24(1):16–25. doi: 10.1002/ejsc.12044 (PMC11235901; doi:10.1002/ejsc.12044)
Supplement: Supplementary file 2 — Supporting Information S2 [file EJSC-24-16-s002.xlsx]

## Sheet: Subject characerestics
Code	Date	Sex	Age (years)	Mass (kg)	Length (cm)	Start speed ramp (km/h)	Maximum speed (km/h)	Max inclination (%)	R1 RPE	Verbal encouragement loudness range (dB)	Absolute VO2max (mL/min)	Relative VO2max (mL/kg/min)	RER	Time to exhaustion (min)	Hrmax (bpm)	training time per week (min)	runner (self reported)	BREQ-2 scores		Difference in body mass
1CON	2022-03-31	M	24	95.9	180	7	12.5	0	16		3864	40.3	1.06	10.4	194	20	novice	74		0.2
1VE	2022-04-07	M	24	96.1	180	7	14	0	16	56-65	4027	41.9	1.1	11.75	191.3
2CON	2022-04-11	M	27	97.4	179	7	19	0	18.5		5075	52.3			_	75	experienced	_		-1
2VE	2022-04-18	M	27	96.4	179	7	19	0	19	58-61	5000	52.1			_
3CON	2022-04-20	M	22	72.5	188.2	9	20	4	18		4934	68.5	1.13	17.5	185.7	412.5	experienced	61		-0.5
3VE	2022-04-25	M	22	72	188.2	9	20	5	19	56-64	5017	69.7	1.18	18.2	187.7
4CON	2022-04-25	F	23	64.4	160.9	7	15	0	18		3058	47.5	1.13	13.2	199.7	157.5	experienced	68		-2.7
4VE	2022-05-04	F	24	61.7	160.9	9	15	0	19	57-67	3025	49	1.14	11.2	196.3
7CON	2022-04-18	M	23	90.1	188.6	7	14.5	0	14		3946	43.8	1.12	12.1	185	131.3	novice	31		1.2
7VE	2022-04-29	M	23	91.3	188.6	7	15.5	0	17	58-66	4090	44.9	1.17	12.9	184
9CON	2022-04-04	F	22	58	165	7	15	0	17		2840	49	1.12	12.9	_	0	experienced	56		0
9VE	2022-04-27	F	23	58	165	7	14.5	0	16	58-68	2823	48.7	1.14	12.4	_
12CON	2022-04-20	M	29	87.7	173.5	7	15	0	19		4058	46.6	1.06	12.7	189	0	novice	67		-0.4
12VE	2022-04-13	M	29	87.3	173.5	7	17	0	18	55-66	4463	51.3	1.13	14.7	197
14CON	2022-04-20	M	44	80.4	169	7	15	0	15		3306	40.8	1.13	14.6	173	185.5	experienced	78		-1.5
14VE	2022-04-13	M	44	78.9	169	8	14.5	0	15	53-60	3392	42.9	1.08	11.6	177.7
16CON	2022-04-27	M	36	89.3	178.8	7	15	0	19		2950	33.1	1.13	14.1	170.3	5	novice	56		-0.8
16VE	2022-04-14	M	36	88.5	178.8	7	15.5	0	18	57-63	3897	44.3	1.18	13.2	172
17CON	2022-04-11	M	24	79.4	188	9	18.5	0	14		4654	58.6	1.1	14.2	_	375	experienced	71		-0.5
17VE	2022-05-04	M	24	78.9	188	9	18	0	14	58-61	4590	58.2	1.17	15.2	_
18CON	Drop out	-	-	-	-	-	-	-	-	-	-	-			_	37.5	not mentioned	_
18VE	2022-04-18	F	24	58.1	173.6	7	14	0	18	57-64	2608	45			_
19CON	2022-04-28	M	30	72	185.3	9	20	5	18		4498	63.4	1.17	18.3	176.7	420	experienced	77		-1.2
19VE	2022-04-20	M	30	70.8	185.3	9	20	4	18	58-63	4530	64.7	1.15	18.8	182
21CON	2022-04-04	M	29	73.3	183.5	7	13.5	0	18		2921	40	_	_	_	0	novice	_
21VE	Drop out	-	-	-	-	-	-	-	-	-	-	-	_	_	_
22CON	2022-05-05	M	22	75.8	183.5	9	20	3	19		4661	62.3	1.14	16.1	192.7	90	experienced	70		-2.5
22VE	2022-04-28	M	22	73.3	183.5	9	20	1	19.5	60-65	4783	65.5	1.13	16.8	197
23CON	2022-05-04	M	24	63.5	170.5	9	18.5	0	18		3660	57.6	1.11	14.8	191.7	240	experienced	74		-0.1
23VE	2022-04-13	M	24	63.4	170.5	9	19.5	0	18	58-67	3750	59.2	1.14	15	196
25CON	2022-04-13	M	24	80.1	177.5	7	14	0	14		3618	45.2	1.1	12.1	189.3	15	experienced	65		0.9
25VE	2022-04-06	M	24	81	177.5	7	14	0	15	56-65	3733	46.1	1.11	12.8	192.7
26CON	Drop out	-	-	-	-	-	-	-	-	-	-	-	_	_	_	135	experienced	_
26VE	2022-04-07	M	44	72.7	186	7	15.5	0	16	56-59	3737	51.9	_	_	_
27CON	2022-04-06	F	25	54.3	163	7	19.5	0	19		3284	60.5	1.14	17.3	190	60	experienced	78		-0.1
27VE	2022-04-13	F	25	54.2	163	7	19	0	19	59-65	3330	61.4	1.14	16.9	183.7
28CON	2022-05-04	M	26	88	179.6	9	16.5	0	16		4617	52.5	1.1	12.3	182.3	18.8	novice	65		-0.6
28VE	2022-04-28	M	26	87.4	179.6	9	15.5	0	14	58-64	4742	54.4	1.16	12	180
29CON	2022-04-28	M	22	76.6	185	9	17.5	0	18		3761	49.5	1.18	13.2	191	45	novice	62		0.8
29VE	2022-04-20	M	22	77.4	185	9	18	0	17	57-64	4015	51.9	1.14	14	193
32CON	2022-04-27	M	24	72.1	179	7	16.5	0	19		3639	50.5	1.22	14.5	190.7	0	novice	49		0
32VE	2022-04-18	M	24	72.1	179	7	15	0	18	58-65	3681	51.1	1.25	14.5	192.3
33CON	2022-05-05	M	20	67.2	184.3	9	19.5	0	14		4391	65.3	1.1	15.5	198.7	30	experienced	65		0.2
33VE	2022-04-27	M	20	67.4	184.3	9	18	0	15	55-60	4052	60.5	1.1	14.8	203.7
35CON	2022-05-02	M	19	60.2	163	9	17	0	14		-	-			_	not mentioned	not mentioned	_
35VE	Drop out	-	-	-	-	-	-	-	-	-	3341	55.5			_
36CON	2022-05-04	M	19	71.5	184	9	16.5	0	17		3657	51.5	1.1	12.3	_	270	novice	55		1.6
36VE	2022-04-28	M	19	73.1	184	9	17	0	16	61-62	3987	54.6	1.1	13.1	_
38CON	2022-05-04	M	18	67.5	179	9	20	2	17		4216	55.1	1.14	16.5	188	270	experienced	39		0.6
38VE	2022-04-27	M	18	68.1	179	9	20	2	17	60-69	4119	60.6	1.16	16.9	187
40CON	2022-04-29	M	23	93.5	178.5	7	14	0	17		3807	40.9	1.13	11.8	199	30	novice	31		-1
40VE	2022-05-05	M	23	92.5	178.5	7	15	0	17	56-60	4008	43.3	1.1	12.7	198
41CON	2022-05-02	M	25	64.1	179.5	9	20	2	16		4104	64	1.1	16.7	177	440	experienced	62		-1.6
41VE	2022-05-06	M	25	62.5	179.5	9	20	3	17.5	58-63	4334	69.9	1.11	17.6	175
42CON	2022-05-09	F	20	64.7	172	9	17.5	0	16		3275	50.6	1.14	13.8	180.7	300	experienced	67		0.5
42VE	2022-05-02	F	20	65.2	172	9	18.5	0	16	58-67	3442	52.8	1.23	13.3	187.7
43CON	2022-05-02	F	23	75.3	181.5	8	14	0	15		3091	41	1.15	11.1	180	0	novice	70		0.4
43VE	2022-05-06	F	23	75.7	181.5	8	14.5	0	16	59-65	3126	41.3	1.17	12.7	181.3
																				-0.324

## Sheet: Relative VO2peak
With encouragement	Without encouragement
41.9	40.3
69.7	68.5
49	47.5
44.9	43.8
48.7	49
51.3	46.6
42.9	40.8
44.3	33.1
58.2	58.6
64.7	63.4
65.5	62.3
59.2	57.6
46.1	45.2
61.4	60.5
54.4	52.5
51.9	49.5
51.1	50.5
60.5	65.3
54.6	51.5
60.6	55.1
43.3	40.9
69.9	64
52.8	50.6
41.3	41
53.675	51.5875
8.81852	9.39122

## Sheet: Absolute VO2peak
Participant	Absolute VO2max (mL/min) No encouragement	Absolute VO2max (mL/min) with encouragement
1	3864	4027
3	4934	5017
4	3058	3025
7	3946	4090
9	2840	2823
12	4058	4463
14	3306	3392
16	2950	3897
17	4654	4590
19	4498	4530
22	4661	4783
23	3660	3750
25	3618	3733
27	3284	3330
28	4617	4742
29	3761	4015
32	3639	3681
33	4391	4052
36	3657	3987
38	4216	4119
40	3807	4008
41	4104	4334
42	3275	3442
43	3091	3126
Mean	3828.71	3956.5
SD	596.445	575.195

## Sheet: 2nd outcomes
HR With encouragement	HR Without encouragement	RER With encouragement	RER Without encouragement	TTE With encouragement	TTE Without encouragement
191.3	194	1.1	1.06	11.75	10.4
187.7	185.7	1.18	1.13	18.2	17.5
196.3	199.7	1.14	1.13	11.2	13.2
184	185	1.17	1.12	12.9	12.1
197	189	1.14	1.12	12.4	12.9
177.7	173	1.13	1.06	14.7	12.7
172	170.3	1.08	1.13	11.6	14.6
182	176.7	1.18	1.13	13.2	14.1
197	192.7	1.17	1.1	15.2	14.2
196	191.7	1.15	1.17	18.8	18.3
192.7	189.3	1.13	1.14	16.8	16.1
183.7	190	1.14	1.11	15	14.8
180	182.3	1.11	1.1	12.8	12.1
193	191	1.14	1.14	16.9	17.3
192.3	190.7	1.16	1.1	12	12.3
203.7	198.7	1.14	1.18	14	13.2
187	188	1.25	1.22	14.5	14.5
198	199	1.1	1.1	14.8	15.5
175	177	1.1	1.1	13.1	12.3
187.7	180.7	1.16	1.14	16.9	16.5
181.3	180	1.1	1.13	12.7	11.8
		1.11	1.1	17.6	16.7
		1.23	1.14	13.3	13.8
		1.17	1.15	12.7	11.1
188.352	186.881	1.145	1.125	14.2938	14.0833
8.44657	8.34234	0.0408603	0.0350155	2.21891	2.15077

## Sheet: BREQ-2 scores
BREQ-2	1 (I exercise because other people say i should)	2 (I feel guilty when I don't exercise)	3 (I value the benefits of exercise)	4 (I exercise because it's fun)	5 (I don't see why I should have to exercise)	6 (I take part in exercise because my friends/family/partner say I sshould)	7 (I feel ashamed when I miss an exercise session)	8 (It's important to me to exercise regulary)	9 (I can't see wht I should bother exercising)	10 (I enjoy my exercise sessions)	11 (I exercise because others will not be pleased with me if I don't)	12 (I don't see the point in exercising)	13 (I feel like a failure when I haven't exercised in a while)	14 (I think it't important to make the effort to exercise regulary)	15 (I find exercise a pleasureble activity)	16 (I feel under pressure from my friends/family to exercise)	17 (I get restless if I don't exercise regulary)	18 (I get pleasure and satisfaction from participating in exercise)	19 (I think exercising is a waste of time)		Amotivation	External regulation	Introjected regulation	Identified regulation	Intrinsic regulation		Amotivation	External regulation	Introjecter regulation	Identified reulation	Intrinsic regulation		Total BREQ-2 score	Difference VO2MAX VE-CON	Correlation BREQ-2 and delta VO2peak		VO2max without VE	VO2max with VE
CON1	0	2	4	4	0	0	2	4	0	4	0	0	2	4	4	0	4	4	0		0	0	6	16	16		0	0	-6	32	48		74	1.6	-0.192734		40.3	41.9
CON3	1	4	3	4	0	0	2	4	0	3	0	0	1	4	4	1	4	3	0		0	2	7	15	14		0	-4	-7	30	42		61	1.2			68.5	69.7
CON4	1	3	4	4	0	1	1	4	0	4	0	0	2	4	4	1	4	4	0		0	3	6	16	16		0	-6	-6	32	48		68	1.5			47.5	49
CON7	0	0	3	3	2	0	0	2	1	3	0	1	0	1	2	0	2	3	2		6	0	0	8	11		-18	0	0	16	33		31	1.1			43.8	44.9
CON9	0	1	4	3	0	0	0	3	4	3	0	0	1	3	4	0	4	4	0		4	0	2	14	14		-12	0	-2	28	42		56	-0.3			49	48.7
VE12	0	3	4	4	0	1	3	4	0	3	0	0	2	4	4	0	4	4	0		0	1	8	16	15		0	-2	-8	32	45		67	4.7			46.6	51.3
VE14	0	0	4	4	0	0	0	4	0	4	0	0	0	4	4	0	3	4	0		0	0	0	15	16		0	0	0	30	48		78	2.1			40.8	42.9
VE16	0	4	4	4	0	0	2	4	4	4	0	0	4	4	4	0	3	4	0		4	0	10	15	16		-12	0	-10	30	48		56	11.2			33.1	44.3
VE17	0	2	4	4	0	0	2	4	0	4	0	0	1	3	4	0	3	4	0		0	0	5	14	16		0	0	-5	28	48		71	-0.4			58.6	58.2
VE19	0	2	4	4	0	0	1	4	0	4	0	0	0	4	4	0	4	4	0		0	0	3	16	16		0	0	-3	32	48		77	1.3			63.4	64.7
VE22	0	2	4	4	0	0	2	4	0	4	0	0	2	4	4	1	3	4	0		0	1	6	15	16		0	-2	-6	30	48		70	3.2			62.3	65.5
VE23	0	0	4	4	0	0	2	4	0	4	0	0	2	4	4	0	3	4	0		0	0	4	15	16		0	0	-4	30	48		74	1.6			57.6	59.2
VE25	1	3	4	4	0	0	2	4	0	4	1	0	4	4	4	1	4	4	0		0	3	9	16	16		0	-6	-9	32	48		65	0.9			45.2	46.1
CONVE2	0	0	4	4	0	0	0	4	0	4	0	0	0	4	4	0	3	4	0		0	0	0	15	16		0	0	0	30	48		78	0.9			60.5	61.4
VE28	0	2	4	4	0	1	3	4	0	4	0	0	2	3	4	1	3	4	0		0	2	7	14	16		0	-4	-7	28	48		65	1.9			52.5	54.4
VE29	1	3	3	4	0	1	1	4	0	3	0	0	0	4	4	1	4	3	0		0	3	4	15	14		0	-6	-4	30	42		62	2.4			49.5	51.9
VE32	2	3	4	4	0	1	1	4	1	3	1	0	2	3	3	1	2	4	0		1	5	6	13	14		-3	-10	-6	26	42		49	0.6			50.5	51.1
VE33	0	3	4	4	0	0	1	4	0	3	0	0	3	4	3	0	3	4	0		0	0	7	15	14		0	0	-7	30	42		65	-4.8			65.3	60.5
VE36	1	3	4	4	1	1	2	4	0	3	0	0	3	3	3	0	3	4	0		1	2	8	14	14		-3	-4	-8	28	42		55	3.1			51.5	54.6
VE38	1	3	4	3	1	1	3	4	1	3	1	1	2	3	3	2	4	3	0		3	5	8	15	12		-9	-10	-8	30	36		39	5.5			55.1	60.6
CON40	0	2	3	3	0	0	1	3	0	2	0	4	2	3	2	0	0	3	0		4	0	5	9	10		-12	0	-5	18	30		31	2.4			40.9	43.3
VE41	0	4	4	4	0	0	4	4	0	4	2	0	4	4	4	1	4	4	0		0	3	12	16	16		0	-6	-12	32	48		62	5.9			64	69.9
VE42	0	3	4	4	0	0	3	4	0	4	1	0	1	4	4	1	3	4	0		0	2	7	15	16		0	-4	-7	30	48		67	2.2			50.6	52.8
CON43	0	1	4	4	0	0	2	4	0	3	0	0	2	4	4	0	3	4	0		0	0	5	15	15		0	0	-5	30	45		70	0.3			41	41.3
